# Supplementary material for: Astaxanthin Alleviates Hepatic Lipid Metabolic Dysregulation Induced by Microcystin-LR
Source: Toxins (Basel). 2024 Sep 18;16(9):401. doi: 10.3390/toxins16090401 (PMC11435617; doi:10.3390/toxins16090401)
Supplement: Supplementary file 1 [file toxins-16-00401-s001.zip]

Archive with 1 entries (1 files):
- toxins-3161186-supplementary.pdf
